# Supplementary material for: Construction of a digital twin of chronic graft vs. host disease patients with standard of care
Source: Bone Marrow Transplant. 2024 Jun 20;59(9):1280–5. doi: 10.1038/s41409-024-02324-0 (PMC11368802; doi:10.1038/s41409-024-02324-0)
Supplement: Supplementary file 2 — Supplementary File2 [file 41409_2024_2324_MOESM2_ESM.xlsx]

## Sheet: Sheet3
Supplementary Table S1. Details of the source data used for constructing the chronic graft versus host disease digital twin cohort at first-line treatment (flGvHD DT cohort) (Reference Studies)
Reference; NCT ID	Study Design; No. of Participants	Objective	Endpoints	Results and/or Conclusions
Lee et al; NA (11)	Open-label trial; 22 participants	To evaluate efficacy of clofazimine in cGvHD	Complete organ responses (resolution of skin, joint, oral, pulmonary, or ocular manifestations) Partial responses:50% response in organ involvement, but less than complete response	• Over 50% of patients with skin involvement, flexion contractures, or oral manifestations achieved complete or partial responses. • 63% of participants had improvement in joint mobility; of these 36% had a complete response
Martin et al, 2009; NCT00089141 (18)	Double-blind, placebo-controlled, randomized, multicentre trial; 230 planned, 151 enrolled	To determine that addition of mycophenolate mofetil (MMF) improves the efficacy of initial systemic treatment of cGvHD	Resolution of cGvHD and withdrawal of all systemic treatment within 2 years, without secondary treatment	• In the MMF arm, 15% of participants had treatment success, compared 17% in the control arm • In the MMF arm, 58% of participants had treatment failure, compared with 49% in the control arm • Recurrent malignancy accounted for most of the difference in treatment failures between the 2 arms
Mitchell et al; NA (19)	Prospective, pilot studies; 34	To explore the feasibility of using the NIH cGvHD response criteria for evaluating adult and paediatric patients with cGvHD and to develop preliminary estimates of the interrater reliability and minimum metrically detectable difference in estimating the NIH response criteria	To measure the time required to perform both the total evaluation and specific components of the evaluations	Agreement between clinician-expert pairs was moderate to substantial for the measures of functional capacity and for the gastrointestinal and global cGVHD rating scales
Koreth et al, 2011; NCT00529035 (20)	Observational, cohort study; 29	To evaluate that low-dose interleukin-2 could preferentially enhance Treg cells in vivo and suppress clinical manifestations of cGVHD	Safety, clinical and immunologic response	• The numbers of CD4+ Treg cells were preferentially increased in all patients • Immunologic and clinical responses were sustained in patients who received interleukin-2 for an extended period, permitting the glucocorticoid dose to be tapered by a mean of 60%
Peng et al; NA (21)	Prospective, open-label study	To evaluate the changes in the numbers, phenotypes, and subpopulations of B lymphocytes in cGVHD patients	A complete response (CR), partial response (PR), or no response (NR) after mesenchymal stromal cell (MSC) treatment	MSCs may offer therapeutic effects in cGVHD patients, accompanied by alteration of naïve and memory B-cell subsets, modulating plasma BAFF levels and BAFF-R expression on B lymphocytes
Herrera et al; NCT00815919 (22)	Single-arm, single-centre, prospective phase II trial; 22	To evaluate the safety and efficacy of combined bortezomib and prednisone therapy for initial treatment of cGVHD.	Primary: The ORR at week 15-the completion of study treatment Secondary: toxicity assessment, the proportion of patients tolerating >50% steroid dose reduction at week 15, overall and relapse-free survival (OS, RFS), and the proportion of patients requiring prednisone at 1 year after completion of bortezomib treatment	• ORR at week 15 in evaluable participants was 80%, including 10% CR and 70% PR. • The median prednisone dose decreased from 50 mg/day to 20 mg/day at week 15 (P <.001) • The combination of bortezomib and prednisone for initial treatment of cGVHD is feasible and well tolerated
Koreth et al, 2016; NA (23)	Single arm, open-label, phase II study; 35	To establish the clinical efficacy of low-dose IL-2 therapy	ORR per NIH criteria	• Compared with pretreatment levels, Treg and natural killer cell counts rose >five-fold (P < .001) and >four-fold (P < .001), respectively, without significant change in conventional CD4 T cells (Tcons) or CD8 T cells • Low-dose IL-2 provides durable clinical improvement in active cGVHD and extended therapy is well-tolerated
Martin et al, 2017; NCT00637689 (24)	Prospective, multi-centre, observational study; 328	To find out an endpoint associated with clinical benefit after initial treatment of	CR and PR, stable disease, and progressive disease; Success was defined as CR or PR with no secondary systemic treatment or recurrent malignancy at 1 year after enrollment	Survival with a CR or PR and no previous secondary systemic treatment or recurrent malignancy at 1 year after initial systemic therapy is associated with clinical benefit, a critical characteristic for consideration as a primary endpoint in a pivotal clinical trial
Malard et al; NCT01135641 (25)	Prospective, multi-centre, phase II trial; 24	To evaluate addition of rituximab to corticosteroids (CSs) and cyclosporine A (CsA) as first-line therapy for newly diagnosed cGVHD after allogeneic stem cell transplantation (allo-SCT)	Primary: ORR (CR and PR) of cGVHD at 12 months after its diagnosis, and first-line treatment with the combination of CsA, prednisone, and rituximab Secondary: percentage of reduction of CS dosage at 12 months, the percentage of patients with treatment failure, the cumulative incidence of non-relapse mortality (NRM) at 12 months	• 83% of participants were in response at 1 year • Among 19 evaluable patients, 74% were off CSs • The 1-year cumulative incidence of NRM was 14% • Overall, the addition of rituximab to corticosteroid and CsA appeared to be safe and effective for first-line treatment of Cgvhd
Carpenter et al; NCT01106833 (26)	Randomized, adaptive, phase II/III, multi-centre trial; 151	To evaluate whether prednisone/ sirolimus or prednisone/ sirolimus/ photopheresis was more effective than prednisone/ sirolimus/calcineurin-inhibitor for treating cGVHD in treatment-naïve or early inadequate responders	Proportions of subjects alive without relapse or secondary therapy with 6-month CR or PR in phase II, or with 2-year complete response in phase III	• The two-drug and three-drug arms did not differ in rates of 6-month CR or PR (48.6% versus 50.0%, P=0.87), or 2-year CR (14.7% versus 15.5%, P=0.90) • Failure-free survival and overall survival rates at 2 years were similar for patients in the two-drug and three-drug arms (48.6% versus 46.2%, P=0.78; 81.5% versus 74%, P=0.28)
Rozmus et al; NA (27)	Prospective cohort study; samples of 107 patients, including 44 patients with cGVHD	Primary: to determine the most accurate combination of B cell populations using cell surface staining flow cytometry in an independent cohort of patients with cGVHD Secondary: To assess the effect of corticosteroid use at sample collection on the makeup and accuracy of the diagnostic panel and identifying the mechanism underlying low surface expression of BAFF receptor (BAFF-R) on B cells in cGVHD	Not defined	• The onset of cGVHD was associated with higher soluble BAFF (sBAFF) levels elevated CD27, CD10, CD21low, CD19+ B cell and classical switched memory B cell counts and reduced transitional and naïve B cell counts • The highest single B cell population area under the receiver operating characteristic • ROC curve AUC was 0.72 for transitional type 1 CD21low B cells • There was a significant inverse …
Jagasia et al; NCT01380535 (28)	Randomized, assessor-blinded, prospective, phase I/Pilot study; 60	To investigate extracorporeal photopheresis (ECP) + SoC use as first-line therapy in cGVHD based on NIH consensus criteria	Primary: ORR at week 28 Other: Quality of life (QoL) measures and safety	• Week 28 ORR was 74.1% (SoC+ECP) and 60.9% (SoC). Investigator-assessed ORR was 56.0% (SoC+ECP) and 66.7% (SoC) • QoL remained unchanged in SoC+ECP patients • Seventeen patients (SoC1ECP: 8; SoC: 9) experienced 35 serious adverse events (SAEs)
Chhabra et al; NCT02250300 (29)	Phase I (open)/Phase II (randomized), prospective study; 57	To evaluate the safety and efficacy of ixazomib administration for cGVHD prophylaxis in patients undergoing allogeneic HCT	Primary: Safety (phase I) and cumulative incidence of cGVHD of any severity at 1 year following allogeneic HCT (phase II) using matched related donor (MRD) or matched unrelated donor (MUD) Secondary: Cumulative incidence of relapse, NRM, relapse-free survival (RFS), and overall survival (OS); immune reconstitution following HCT; and B cell activating factor (BAFF levels; before and after ixazomib…	• Ixazomib administration was safe and well tolerated, with thrombocytopenia, leukopenia, gastrointestinal complaints, and fatigue the most common adverse events (>10%) • In phase II (n = 51), the cumulative incidence of cGVHD at 1 year was • 36% (95% confidence interval [CI], 19% to 54%) in the matched related donor cohort and 39% (95% CI, 21% to 56%) in the cohort
Pidala et al; NA (30)	Cohort analysis from 3 studies: NCT00637689, NCT01902576, and NCT01206309; 745	To examine variation in initial cGVHD therapy and its association with subsequent failure-free survival (FFS)	FFS (composite outcome including death, malignancy relapse, and use of additional lines of systemic immune suppressive therapy), overall survival, and NRM	· Prednisone dose within the patients treated with steroids was not significantly associated with FFS, OS, or NRM • No significant interactions were detected between overall cGVHD severity and either the initial therapy group or prednisone dose for the outcomes of FFS, overall survival, or NRM
Lazaryan et al; NCT01680965 (31)	Prospective, phase II trial; 38	To evaluate safety and efficacy of ofatumumab in combination with prednisone in cGVHD	Primary: ORR at 6 months after initiation of trial therapy based on clinician-assessed response Secondary: Assessment of ORR at 6 months based on the 2014 NIH Consensus Response Criteria	• NIH severity of cGVHD was moderate (63%) or severe (37%) with 74% of all patients affected by the overlap subtype of cGVHD and 82% by prior acute cGVHD • The observed 6-month clinician-reported and 2014 NIH-defined overall response rates (ORR 5 [CR/PR]) of 62.5% • Post-hoc comparison of 6-month NIH response suggested benefit compared to more contemporaneous NIH-based benchmark of 48.6% with fro…
Rongvaux-Gaïda et al; NCT02966301 (32)	Prospective, multi-centre single-arm, open-label phase II study; 21	To evaluate the efficacy and safety of a first-line combination of arsenic trioxide (ATO) and CS in adult patients with cGVHD requiring systemic therapy after first allo-HCT for a hematologic disease	Preliminary efficacy based on the ORR at 6 months	• The ORR at 6 months was 75.0% (95% CI, 50.9% to 91.3%), with CR in 35% and PR in 40%. • FFS was 90.0% (95% CI, 65.6% to 97.4%) at 6 months and 65.0% (95% CI, 40.3% to 81.5%) at 12 months. • PFS rate was 95.0% (95% CI, 69.5% to 99.3%) at 6 months and 83.8% (95% CI, 57.7% to 94.5%) at 12 months • The first-line combination of ATO and CS was associated with a high clinical response rate and rapid …
Miklos et al; NCT02959944 (33)	Phase III, double-blind, randomized, placebo-controlled,multicenter, international study; 193	To assess the safety and efficacy of ibrutinib-prednisone versus placebo-prednisone in patients with new-onset cGVHD	The primary end point was response rate (complete response [CR] or partial response [PR]; improvement in >1 organ or site without progression in any other organ or site) at 48 weeks per 2014 NIH Consensus Development Project Criteria	• Response rate after 48 weeks (primary end point) was 41% for ibrutinib-prednisone and 37% for placebo-prednisone). • Among responders, nine (9%) and six (6%) patients achieved a CR in the ibrutinib-prednisone and placebo-prednisone arms, respectively. •Median EFS was 15 months (95% CI, 6 to 27) for ibrutinibprednisone and 8 months (95% CI, 6 to 13) for placeboprednisone (hazard ratio [HR], 0.76…
BAFF, B-cell activating factor; ROC, receiver operating characteristic; AUC, area under the curve; SoC, standard-of-care; SAE, serious adverse event; CI, confidence interval; PFS, progression-free survival; IL-1, interleukin 2; cGvHD, chronic graft vs. host disease; ORR, overall response rate; CS, corticosteriods; allo-HCT, allogeneic hematopoeitic stem cell transplantation
	18. Martin PJ, Storer BE, Rowley SD, Flowers MED, Lee SJ, Carpenter PA, et al. Evaluation of mycophenolate mofetil for initial treatment of chronic graft-versus-host disease. Blood. 2009; 113:5074-5082.
	19. Mitchell SA, Jacobsohn D, Powers KET, Carpenter PA, Flowers MED, Cowen EW, et al. A multicenter pilot evaluation of the National Institutes of Health chronic graft-versus-host disease (cGVHD) therapeutic response measures: feasibility, interrater reliability, and minimum detectable change. Biol Blood Marrow Transplant. 2011; 17:1619-1629.
	20. Koreth J, Matsuoka K, Kim HT, McDonough SM, Bindra B, Alyea 3rd EP, et al. Interleukin-2 and regulatory T cells in graft-versus-host disease. N Engl J Med. 2011; 365:2055-2066.
	21. Peng Y, Chen X, Liu Q, Xu D, Zheng H, Liu L, et al. Alteration of naïve and memory B-cell subset in chronic graft-versus-host disease patients after treatment with mesenchymal stromal cells. Stem Cells Transl Med. 2014; 3:1023-1031.
	22. Herrera AF, Kim HT, Bindra B, Jones KT, Aleya 3rd EP, Armand P, et al. A phase II study of bortezomib plus prednisone for initial therapy of chronic graft-versus-host disease. Biol Blood Marrow Transplant. 2014; 20:1737-1743.
	23. Koreth J, Kim HT, Jones KT, Lange PB, Reynolds CG, Chammas MJ, et al. Efficacy, durability, and response predictors of low-dose interleukin-2 therapy for chronic graft-versus-host disease. Blood. 2016; 128:130-137.
	24. Martin PJ, Storer BE, Inamoto Y, Flowers MED, Carpenter PA, Pidala J, et al. An endpoint associated with clinical benefit after initial treatment of chronic graft-versus-host disease. Blood. 2017; 130:360-367.
	25. Malard F, Labopin M, Yakoub-Agha I, Chantepie S, Guillaume T, Blaise D, et al. Rituximab-based first-line treatment of cGVHD after allogeneic SCT: Results of a phase 2 Study. Blood. 2017; 130:2186-2195.
	26. Carpenter PA, Logan BR, Lee SJ, Weisdorf DJ, Johnston L, Costa LJ, et al. A phase II/III randomized, multicenter trial of prednisone/sirolimus versus prednisone/sirolimus/calcineurin inhibitor for the treatment of chronic graft-versus-host disease: BMT CTN 0801. Haematologica. 2018; 103:1915-1924.
	27. Rozmus J, Kariminia A, Abdossamadi S, Storer BE, Martin PJ, Lee SJ, et al. Comprehensive B cell phenotyping profile for chronic graft-versus-host disease diagnosis. Biol Blood Marrow Transplant. 2019; 3:451-458.
	28. Jagasia M, Scheid C, Socié G, Ayuk FA, Tischer J, Donato ML, et al. Randomized controlled study of ECP with Methoxsalen as first-line treatment of patients with moderate to severe cGVHD. Blood Adv. 2019; 3:2218-2229.
	29. Chhabra S, Visotcky A, Pasquini MC, Zhu F, Tang X, Zhang M-J, et al. Ixazomib for chronic graft-versus-host disease prophylaxis following allogeneic hematopoietic cell transplantation. Biol Blood Marrow Transplant. 2020; 26:1876-1885.
	30. Pidala J, Onstad L, Martin PJ, Hamilton BK, Cutler C, Kitko CL, et al. Initial therapy for chronic graft-versus-host disease: Analysis of practice variation and failure-free survival. Blood Adv. 2021; 5:4549-4559.
	31. Lazaryan A, Lee S, Arora M, Kim J, Betts BC, Khimani F, et al. A phase 2 multicenter trial of ofatumumab and prednisone as initial therapy for chronic graft-versus-host disease. Blood Adv. 2022; 6:259-269.
	32. Rongvaux-Gaïda D, Dupuis M, Poupon J, Djebrani-Oussedik N, Lemonnier C, Rieger F. High response rate and corticosteroid sparing with arsenic trioxide-based first-line therapy in chronic graft-versus-host disease after allogeneic hematopoietic stem cell transplantation. Transplant Cell Ther. 2022; 28:679.e1-679.e11.
	33. Miklos DB, Zaid MA, Cooney JP, Albring JC, Flowers M, Skarbnik AP, et al. Ibrutinib for first-line treatment of chronic graft-versus-host disease: Results from the randomized phase III iNTEGRATE Study. J Clin Oncol. 2023; 41:1876-1887.
